# Supplementary material for: Genetic Diversity of Porcine Circovirus 2 in Wild Boar and Domestic Pigs in Ukraine
Source: Viruses. 2022 Apr 28;14(5):924. doi: 10.3390/v14050924 (PMC9142977; doi:10.3390/v14050924)
Supplement: Supplementary file 1 [file viruses-14-00924-s001.zip]

Archive with 6 entries (4 files):
- viruses-1687781-supplementary/
- viruses-1687781-supplementary/SupplementaryFiles/
- viruses-1687781-supplementary/SupplementaryFiles/Supplement Table_S2.pdf
- viruses-1687781-supplementary/SupplementaryFiles/Supplementary Methods File.pdf
- viruses-1687781-supplementary/SupplementaryFiles/Supplementary Table_S1.pdf
- viruses-1687781-supplementary/SupplementaryFiles/TableS3_PCV2_WildBoar_NVRI_Ukraine_2015.txt
