# Supplementary material for: Genetic Diversity of Porcine Circovirus 2 in Wild Boar and Domestic Pigs in Ukraine
Source: Viruses. 2022 Apr 28;14(5):924. doi: 10.3390/v14050924 (PMC9142977; doi:10.3390/v14050924)
Supplement: Supplementary file 1 [file viruses-14-00924-s001.zip › viruses-1687781-supplementary/SupplementaryFiles/TableS3_PCV2_WildBoar_NVRI_Ukraine_2015.txt]

1. Porcine circovirus 2 strain PrVd_1wb UKR	complete genome
1	767 bp circular DNA
Nucleotide [sequence] GI: 941579573	Accession: KP420181.1
2. Porcine circovirus 2 strain PrVd_2wb UKR	complete genome
1	767 bp circular DNA
Nucleotide [sequence] GI: 941579576	Accession: KP420182.1
3. Porcine circovirus 2 strain PrVd_3wb UKR	complete genome
1	767 bp circular DNA
Nucleotide [sequence] GI: 941579579	Accession: KP420183.1
4. Porcine circovirus 2 strain PrVd_4wb UKR	complete genome
1	767 bp circular DNA
Nucleotide [sequence] GI: 941579582	Accession: KP420184.1
5. Porcine circovirus 2 strain PrVd_5wb UKR	complete genome
1	767 bp circular DNA
Nucleotide [sequence] GI: 941579585	Accession: KP420185.1
6. Porcine circovirus 2 strain PrGd_wb UKR	complete genome
1	768 bp circular DNA
Nucleotide [sequence] GI: 941579588	Accession: KP420186.1
7. Porcine circovirus 2 strain PrDd_wb UKR	complete genome
1	767 bp circular DNA
Nucleotide [sequence] GI: 941579591	Accession: KP420187.1
8. Porcine circovirus 2 strain CrCd_wb UKR	complete genome
1	767 bp circular DNA
Nucleotide [sequence] GI: 941579594	Accession: KP420188.1
9. Porcine circovirus 2 strain CrZd_wb UKR	complete genome
1	767 bp circular DNA
Nucleotide [sequence] GI: 941579597	Accession: KP420189.1
10. Porcine circovirus 2 strain I.F.rKd_wb UKR	complete genome
1	767 bp circular DNA
Nucleotide [sequence] GI: 941579600	Accession: KP420190.1
11. Porcine circovirus 2 strain LrNd_wb UKR	complete genome
1	767 bp circular DNA
Nucleotide [sequence] GI: 941579603	Accession: KP420191.1
12. Porcine circovirus 2 strain LrVsl_wb UKR	complete genome
1	767 bp circular DNA
Nucleotide [sequence] GI: 941579606	Accession: KP420192.1
13. Porcine circovirus 2 strain SrKd_wb UKR	complete genome
1	767 bp circular DNA
Nucleotide [sequence] GI: 941579609	Accession: KP420193.1
14. Porcine circovirus 2 strain CrSd_wb UKR	complete genome
1	768 bp circular DNA
Nucleotide [sequence] GI: 941579612	Accession: KP420194.1
15. Porcine circovirus 2 strain DkrPd_wb UKR	complete genome
1	767 bp circular DNA
Nucleotide [sequence] GI: 941579615	Accession: KP420195.1
16. Porcine circovirus 2 strain DrDd_wb UKR	complete genome
1	767 bp circular DNA
Nucleotide [sequence] GI: 941579618	Accession: KP420196.1
17. Porcine circovirus 2 strain ZrBd_wb UKR	complete genome
1	767 bp circular DNA
Nucleotide [sequence] GI: 941579621	Accession: KP420197.1
18. Porcine circovirus 2 strain CrVd_wb UKR	complete genome
1	767 bp circular DNA
Nucleotide [sequence] GI: 941579624	Accession: KP420198.1
19. Porcine circovirus 2 strain DprPd_wb UKR	complete genome
1	768 bp circular DNA
Nucleotide [sequence] GI: 941579627	Accession: KP420199.1
20. Porcine circovirus 2 strain ZrKd_wb UKR	complete genome
1	767 bp circular DNA
Nucleotide [sequence] GI: 941579630	Accession: KP420200.1
21. Porcine circovirus 2 strain ZrLd_wb UKR	complete genome
1	767 bp circular DNA
Nucleotide [sequence] GI: 941579633	Accession: KP420201.1
22. Porcine circovirus 2 strain LrZd_wb UKR	complete genome
1	768 bp circular DNA
Nucleotide [sequence] GI: 941579636	Accession: KP420202.1
23. Porcine circovirus 2 strain LrSd_wb UKR	complete genome
1	768 bp circular DNA
Nucleotide [sequence] GI: 941579639	Accession: KP420203.1
